# Supplementary material for: Connect attack in IoT-WSN detect through cyclic analysis based on forward and backward elimination
Source: PeerJ Comput Sci. 2024 Jun 28;10:e2130. doi: 10.7717/peerj-cs.2130 (PMC11232611; doi:10.7717/peerj-cs.2130)
Supplement: Supplemental Information 1 [file peerj-cs-10-2130-s001.zip]

Archive with 32 entries (30 files):
- Figure S1 Forward Selection CAM StaffSS/
- __MACOSX/._Figure S1 Forward Selection CAM StaffSS
- Figure S1 Forward Selection CAM StaffSS/.DS_Store
- __MACOSX/Figure S1 Forward Selection CAM StaffSS/._.DS_Store
- Figure S1 Forward Selection CAM StaffSS/Fig S1 Forward Selection Approach.rar
- __MACOSX/Figure S1 Forward Selection CAM StaffSS/._Fig S1 Forward Selection Approach.rar
- Figure S1 Forward Selection CAM StaffSS/Fig S1 Forward Selection Approach/
- __MACOSX/Figure S1 Forward Selection CAM StaffSS/._Fig S1 Forward Selection Approach
- Figure S1 Forward Selection CAM StaffSS/Fig S1 Forward Selection Approach/k.png
- __MACOSX/Figure S1 Forward Selection CAM StaffSS/Fig S1 Forward Selection Approach/._k.png
- Figure S1 Forward Selection CAM StaffSS/Fig S1 Forward Selection Approach/j.png
- __MACOSX/Figure S1 Forward Selection CAM StaffSS/Fig S1 Forward Selection Approach/._j.png
- Figure S1 Forward Selection CAM StaffSS/Fig S1 Forward Selection Approach/h.png
- __MACOSX/Figure S1 Forward Selection CAM StaffSS/Fig S1 Forward Selection Approach/._h.png
- Figure S1 Forward Selection CAM StaffSS/Fig S1 Forward Selection Approach/i.png
- __MACOSX/Figure S1 Forward Selection CAM StaffSS/Fig S1 Forward Selection Approach/._i.png
- Figure S1 Forward Selection CAM StaffSS/Fig S1 Forward Selection Approach/l.png
- __MACOSX/Figure S1 Forward Selection CAM StaffSS/Fig S1 Forward Selection Approach/._l.png
- Figure S1 Forward Selection CAM StaffSS/Fig S1 Forward Selection Approach/b.png
- __MACOSX/Figure S1 Forward Selection CAM StaffSS/Fig S1 Forward Selection Approach/._b.png
- Figure S1 Forward Selection CAM StaffSS/Fig S1 Forward Selection Approach/c.png
- __MACOSX/Figure S1 Forward Selection CAM StaffSS/Fig S1 Forward Selection Approach/._c.png
- Figure S1 Forward Selection CAM StaffSS/Fig S1 Forward Selection Approach/a.png
- __MACOSX/Figure S1 Forward Selection CAM StaffSS/Fig S1 Forward Selection Approach/._a.png
- Figure S1 Forward Selection CAM StaffSS/Fig S1 Forward Selection Approach/d.png
- __MACOSX/Figure S1 Forward Selection CAM StaffSS/Fig S1 Forward Selection Approach/._d.png
- Figure S1 Forward Selection CAM StaffSS/Fig S1 Forward Selection Approach/e.png
- __MACOSX/Figure S1 Forward Selection CAM StaffSS/Fig S1 Forward Selection Approach/._e.png
- Figure S1 Forward Selection CAM StaffSS/Fig S1 Forward Selection Approach/g.png
- __MACOSX/Figure S1 Forward Selection CAM StaffSS/Fig S1 Forward Selection Approach/._g.png
- Figure S1 Forward Selection CAM StaffSS/Fig S1 Forward Selection Approach/f.png
- __MACOSX/Figure S1 Forward Selection CAM StaffSS/Fig S1 Forward Selection Approach/._f.png
