# Supplementary material for: Connect attack in IoT-WSN detect through cyclic analysis based on forward and backward elimination
Source: PeerJ Comput Sci. 2024 Jun 28;10:e2130. doi: 10.7717/peerj-cs.2130 (PMC11232611; doi:10.7717/peerj-cs.2130)
Supplement: Supplemental Information 2 [file peerj-cs-10-2130-s002.zip]

Archive with 18 entries (17 files):
- Figure S2 Backward Elimination CAM StaffSS/
- __MACOSX/._Figure S2 Backward Elimination CAM StaffSS
- Figure S2 Backward Elimination CAM StaffSS/h.jpg
- __MACOSX/Figure S2 Backward Elimination CAM StaffSS/._h.jpg
- Figure S2 Backward Elimination CAM StaffSS/b.jpg
- __MACOSX/Figure S2 Backward Elimination CAM StaffSS/._b.jpg
- Figure S2 Backward Elimination CAM StaffSS/c.jpg
- __MACOSX/Figure S2 Backward Elimination CAM StaffSS/._c.jpg
- Figure S2 Backward Elimination CAM StaffSS/a.jpg
- __MACOSX/Figure S2 Backward Elimination CAM StaffSS/._a.jpg
- Figure S2 Backward Elimination CAM StaffSS/d.jpg
- __MACOSX/Figure S2 Backward Elimination CAM StaffSS/._d.jpg
- Figure S2 Backward Elimination CAM StaffSS/e.jpg
- __MACOSX/Figure S2 Backward Elimination CAM StaffSS/._e.jpg
- Figure S2 Backward Elimination CAM StaffSS/g.jpg
- __MACOSX/Figure S2 Backward Elimination CAM StaffSS/._g.jpg
- Figure S2 Backward Elimination CAM StaffSS/f.jpg
- __MACOSX/Figure S2 Backward Elimination CAM StaffSS/._f.jpg
